# Supplementary material for: Distinct patterns and prognostic values of tumor-infiltrating macrophages in hepatocellular carcinoma and gastric cancer
Source: J Transl Med. 2017 Feb 15;15:37. doi: 10.1186/s12967-017-1139-2 (PMC5312581; doi:10.1186/s12967-017-1139-2)
Supplement: Supplementary file 2 — Additional file 2. The original data of HCC cohort with clinicopathological variables. [file 12967_2017_1139_MOESM2_ESM.xlsx]

## Sheet: Final data-HCC
PatientNum	CD204_T	CD204_N	CD169_T	CD169_N	CD68_T	CD68_N	CD204_CD169_TG	CD204_TG	CD169_TG	CD204_NG	CD169_NG	OS	Death	Age	Gender	HBsAg	AFP_G	Child_G	AFP	ALB	PT	TBIL	Differentiation_G	Tumor_multiplicity	TumorSize_G	TumorSize (cm)	Vascular_invasion	TNMstage	TNM_G
105928	646.8	1002	186.4	1055.6	595.8	951.6	8	4	2	2	2	29.7667	1	55	1	1	1	1	4.5	47.9	13.5	14.2	1	1	1	4	0	1	1
146811	199.94	998.4	238	1331.6	585.4	1124.4	6	3	2	2	2	83.3333	0	52	1	1	1	1	6	40.5	14	7.4	1	2	1	2.5	0	2	2
153429	540.14	646.8	276.2	764.4	320.2		8	4	2	1	2	103.8	0	61	1	1	1	1	20.9	44.2	135	20.1	1	1	2	5.5	0	1	1
153821	235.2	575.6	164.6	940.6	587	819.2	6	3	2	1	2	101.767	0	60	1	1	25	1	196.8	43.5	13.6	15.8	1	1	1	4	0	1	1
154180	569.2	1012.4	222.64	1079.2	480.6	1095	8	4	2	2	2	38.9333	0	36	1	1	1	1	10.6	43.7	13.6	10.8	2	1	2	6	0	1	1
154189	750.2	857.4	80.2	860.4	675.6	1036.8	4	4	1	2	2	8.8	1	52	1	0	25	1	197.2	41.6	13.5	21.3	2	2	2	10	0	3	2
154477	313.32	407.7	219.6	681	300.72	796.4	6	3	2	1	1	16.1	1	59	2	1	25	1	665.3	36.7	14.6	17.6	2	1	1	3	0	1	1
154584	736.2	1179.4	172.86	992.6	495.4	1311	8	4	2	2	2	23.6	1	60	1	1	25	2	49.1	32	14.6	19.1	1	2	2	7	0	3	2
154624	420	631.78	480	944.8		961.6	6	3	2	1	2	48.0333	0	43	1	1	25	1	911		16.4	15.2	1	1	1	2.5	1	1	1
154694	537.22	1070.8	267.52	996.8	706	1260.4	8	4	2	2	2	100.233	0	64	1	1	1	1	8.9	40.2	13	17.5	1	1	1	2.6	0	1	1
154786	146.4	840.8	22.14	562.42	150.8	865.2	3	3	1	2	1	20.2333	1	55	1	1	25	1	69.9	37.5	13.5	8.5	1	2	2	8.5	0	3	2
154885	307.4	704.4	58	833.8	262.8	836.8	3	3	1	1	2	95.0333	0	45	1	1	1	1	11.6	40.8	15.8	8.9	1	1	1	5	0	3	2
155314	698.4	1057.6	159.8	957.2	423.2	1135	8	4	2	2	2	50.0333	1	50	1	1	25	1	2468	35.2	13.5	9.69	1	1	2	9	0	1	1
155326	620.2	899.2	108.8	765.4	604.8	896	4	4	1	2	2	59.8667	1	60	1	1	1	1	2.9	42.7	14.8	23.5	1	1	2	9	0	1	1
155439	176.4	561.2	25.2	399.28	184	542.2	3	3	1	1	1	22.1	1	54	2	1	25	1	1806	43.9	12.5	11.3	1	1	1	5	0	1	1
155591	845.4	1562	122	1288.4	972.2	1546.4	8	4	2	2	2	13.7	1	52	1	0	25	1	990.1	42.6	13.8	15.5	2	2	2	12	0	3	2
155599	367.5	658.2	9.8	1020	377.16	813.8	3	3	1	1	2	62.9	0	46	1	1	25	1	483.1	45.5	14.3	14.9	1	1	1	2.5	0	1	1
155709	522.2	1162.2	5.58	823.2	328.16	990.4	4	4	1	2	2	11.0333	1	36	1	1	25	1	115875	43.8	13.2	10.8	1	2	2	13	1	3	2
155713	396.86	838.4	59.74	806.4	306.2	854.2	3	3	1	2	2	33.6667	1	61	2	1	1	1	2.9	44.3	13.3	19.3	1	1	2	7	0	1	1
155734	1412.6	1172.2	843.8	786.2	1352.2	1255	8	4	2	2	2	96.6	0	43	1	1	25	1	195.5	47.9	13.5	23.7	2	1	2	6.5	0	1	1
155763	938	732.4	287.26	559.8	882.8	663.6	8	4	2	1	1	49.6	1	57	1	1	25	1	26.4	36.9	13.8	27.9	1	1	1	2	0	1	1
155995	491.8	826.8	219	958.8	486.52	886.2	8	4	2	2	2	99.7333	0	60	1	0	1	1	1.7	38.8	13.1	12.8	1	1	1	4.5	0	1	1
156150	326.14	987.8	116	1154	402.54	993.4	6	3	2	2	2	36.7667	1	40	1	1	1	1	0.6	43	13	17	1	1	2	7	0	1	1
156187	250.04	553.8	12.6	740.6	431	723.4	3	3	1	1	1	11.9667	1	58	2	1	25	1	4844	40	12.5	11.7	1	1	1		0	1	1
156229	138.4	625.4	13.38	586.68	168.6	687	3	3	1	1	1	20.3667	1	55	2	1	25	1	73.3	40.4	12.6	26.3	1	2	2	6	0	2	2
156239	1764	1087.2	22.2	821.6	1702	1240.6	4	4	1	2	2	5.93333	1	40	1	1	1	2	10	36.1	14.7	11.1	2	2	2	12	0	3	2
156449	437.32	909.4	354.18	772	487	1156	6	3	2	2	2	83.8667	0	37	1	1	1	2	4.8	40.4	15.5	13.1	1	1	2	8	0	1	1
156471	467	898.4	4.2	666.4	460	858.6	4	4	1	2	1	7.7	1	60	1	1	25	1	12100	41.1	14	19.4	2	2	2	12	0	3	2
156506	474.1	834.8	140	874.2	559.8	913.4	8	4	2	2	2	97.6667	0	57	1	1	25	1	23723	53.4	13.1	20.81	1	1	2	6	0	1	1
156979	559.2	539.82	106.44	541.5	732.4	571.6	4	4	1	1	1	96.1667	0	46	1	1	1	1	5.4	44.7	13.3	8.1	2	1	1	5	0	1	1
157168	714.2	810	187	833.4	879	659.2	8	4	2	2	2	96.8333	0	59	1	1	25	2	87.9	41.9	14.1	15	2	1	2	7	0	1	1
157505	1050.4	847	1004.6	991.6	1437.6	1025.8	8	4	2	2	2	94.8333	0	42	1	1	25	1	80.5	46.4	14.1	18.2	1	1	2	7	0	1	1
157645	434.4	753	16.4	569.6	441.5	823	3	3	1	2	1	92.2667	0	60	1	1	1	1	15.7	46.3	14.5	17.9	1	1	2	7	0	1	1
157967	292.36	744.2	7.4	456	248.8	726.2	3	3	1	2	1	22.1333	1	34	1	1	25	1	35.3	41.8	14.2	30.2	1	2	1	5	0	3	2
157971	210.6	579.6	2.8	757.8	136.4	797.4	3	3	1	1	2	95.9	0	51	1	1	25	1	112.5	42.2	13.7	19.7	1	1	1	3	0	1	1
157975	230.06	374.94	107.6	480.4	321.56	601.8	3	3	1	1	1	79.9333	1	70	1	1	1	1	19.6	40.8	14.2	9.4	1	1	1	5	0	1	1
157976	739.4	644.4	86.4	751	816.8	889.6	4	4	1	1	2	4.86667	1	40	1	1	25	1	2830	37.5	15.2	7.9	2	1	2	14	0	1	1
158016	122.2	723.2	34.68	1064.4	170.6	1054.8	3	3	1	1	2	27.3333	0	31	1	0	25	1	11647	43.5	13.2	22.2	1	1	1	4.5	0	1	1
158062	918.6	582.8	24.8	175.18	820.6	327.46	4	4	1	1	1	55.4333	1	61	2	1	25	1	51058	37.4	15.1	16.2	1	1	1	5	0	1	1
158078	694.6	678	2.8	522.4	595.6	636	4	4	1	1	1	16.4	1	56	1	1	25	1	39.6	39.8	14	9.1	1	2	2	6.5	0	3	2
158089	945	775.2	408.8	1518.8	1536.2	926.8	8	4	2	2	2	55.1667	1	61	1	0	1	1	1	40.2	13.5	13.58	2	1	1	2	0	3	2
158141	565.8	787.6	442.52	1069.2	590.2	880.8	8	4	2	2	2	30	1	50	1	1	25	1	598.7	39.9	13.5	13.8	1	2	1	5	0	2	2
158212	637	929.6	73	643.8	567.54	918	4	4	1	2	1	95.6667	0	49	2	1	1	1	20	44.1	14.3	11.6	1	2	1	3	0	2	2
158259	104	911	8.8	397.42	212.8	956.8	3	3	1	2	1	90.6	0	49	1	1	25	1	60.2	39.9	13	14	1	1	2	13	0	1	1
158278	608.2	692	423.2	698.2	638.8	668.8	8	4	2	1	1	91.5	0	51	1	1	1	1	16.5	46.2	13.6	13.3	2	1	2	6	0	1	1
158317	578.4	915.6	291.4		468	1078.8	8	4	2	2		17.6667	1	34	1	1	25	1	3559	38.5	13.4	14.2	1	1	2	19	0	3	2
158560	412.22	806.6	4.18	926.4	492.2	928.8	3	3	1	2	2	78.7667	1	46	1	1	25	2	73.3	41.8	12.7	89.1	1	1	1	5	0	1	1
158647	313.7	962	15.2	833.8	344.4	843	3	3	1	2	2	13.1333	1	52	1	1	25	1	64.5	42.3	13.5	13.6	1	1	1	5	0	1	1
158900	324.4	760	52.8	496.8	302.64	835.4	3	3	1	2	1	89.1	0	42	1	1	25	1	2713	46.1	13.5	9.6	1	1	1	3.5	0	1	1
158928	209	689	1.4	503	211.2	812.6	3	3	1	1	1	34.1333	1	47	2	1	1	1	6	43.5	13.1	15.3	1	1	1	3.3	0	1	1
159031	215.8	1068.2	18	982.6	260.36	1038	3	3	1	2	2	96.2	0	36	1	1	25	1	515.9	45.6	13	13.1	1	1	1	1.8	0	1	1
159074	381.18	1049.8	3.4	921.2	374.2	1073.2	3	3	1	2	2	6.46667	1	37	1	1	25	1	3461	37.5	13.5	21.1	2	1	2	20	0	2	2
159149	621.2	439.2	24.6	412.8	704.6	464.8	4	4	1	1	1	92.2	0	51	1	1	1	1	3.9	40.4	14.5	12.4	1	1	1	2.5	0	1	1
159183	586.8	660.6	379.6	344.4	913.4	750.8	8	4	2	1	1	58.9	1	53	1	1	25	1	1389	47.4	13.7	14.1	1	1	2	13	0	1	1
159290	433.6	1329.4	20	1043.2	674	1372.4	3	3	1	2	2	8.63333	0	32	1	1	25	1	121000		13.4	18.5	2	1	2	11	0	1	1
159343	360.06	520.2	134.8	703.8	434.4	513.6	6	3	2	1	1	57.0333	1	76	1	0	1	1	25	46.1	13.6	9.57	1	1	1	3.5	0	1	1
159352	224.68	865	4.36	999.6	309.4	891	3	3	1	2	2	34.7667	1	42	1	1	25	1	350	47.6	13.2	10	1	2	1	4	0	2	2
159555	645.4	431.3	5.78	497.3	647.4	531.4	4	4	1	1	1	14.8667	1	32	1	1	1	1	4	44.8	14.9	18.8	1	2	1	1.3	0	2	2
159701	928.4	594.4	200	531.8	1201.4	560.6	8	4	2	1	1	95.4	0	40	1	1	25	1	3424	41.9	13.3	14.9	1	2	2	7.5	0	3	2
159706	1327.2	1243.8	516.4	988.6	2235.6	1206	8	4	2	2	2	67.3	0	56	1	0	25	1	29.2	36.9	13.3	6	2	1	2	9.5	0	1	1
159768	174.8	526	11.4	394.44	374.16	568	3	3	1	1	1	57.4333	0	55	1	1	25	1	165.7	39.9	12.7	9.7	1	1	1	4.5	0	1	1
160159	369	984	7	1072.8	557	1060.6	3	3	1	2	2	93.5333	0	33	2	1	25	1	31906	41.2	11	7.7	2	1	2	9	0	1	1
160195	371.4	626.2	57.2	370.76	821	662.8	3	3	1	1	1	93.3	0	44	1	1	1	1	5.2	43.8	13.5	17.6	1	1	1	3.5	0	1	1
160295	1443	1460.2	27.8	884.4	1153.6	1076.2	4	4	1	2	2	41.0333	1	55	1	1	25	1	1390	45.6	12.8	24.7	2	1	2	9	0	1	1
161147	727	1193.6	64.4	1326.2	891.4	1041.8	4	4	1	2	2	87.6333	0	42	1	1	25	1	7655	40.1	13	10.2	2	1	2	9	0	1	1
161616	478.8	734	0	588.8	391.24	696.4	4	4	1	1	1	89.1667	0	35	1	1	25	1	2327	47.4	15.9	13.7	1	1	2	19	0	1	1
161736	1059	751.6	96.8	789.6	920	746.4	4	4	1	2	2	12.3	1	35	1	1	25	1	12100	41.7	15	27.5	1	2	2	13	0	3	2
162178	459.6	836.4	69.6	869.8	336.4	887.6	3	3	1	2	2	87.3667	0	62	1	1	1	1	3.7	42.4	14.8	20.44	1	1	2	10	0	1	1
162181	356.96	757.2	162.14	866.4	762.8	811	6	3	2	2	2	36.3667	0	69	1	1	1	2	3.74	45.6	14.8	36.2	1	1	1		0	1	1
162392	488.82	970.4	21.6	959.2	333.24	1210	4	4	1	2	2	7.33333	1	64	1	0	25	1	5040	47.8	11.6	9.1	2	1	2	9	0	1	1
162621	170.2	737.6	9.8	722.2	256.38	1096.2	3	3	1	2	1	10.8667	0	65	1	1	1	1	4.4	39.8	13.6	19.3	1	1	2	9	0	1	1
162914	609.6	800.6	390	381.4	504.4	600.8	8	4	2	2	1	62.9667	1	66	1	1	1	1	21.8	37.3	13	19.2	1	1	1	2	0	1	1
163010	299.12	1117	80.8	1175.8	215.6	1051	3	3	1	2	2	87.6	0	49	1	1	1	1	4.3	41.2	13.1	23.1	1	1	2	6	0	1	1
163049	821.8	952	9.8	310.56	929.6	1170.2	4	4	1	2	1	15.9	0	43	2	1	1	1	0	37	15.2	20.6	2	2	2	15	0	3	2
163245	363.28	587	117.4	352.4	1072.8	618	6	3	2	1	1	89.8	0	40	1	1	25	1	2173	44.3	13.2	11.2	1	1	1	2.2	0	1	1
163305	483.6	672.6	307.6	794.8	849.2	746.8	8	4	2	1	2	86.8667	0	50	1	1	1	1	4.9	47.3	13.7	18.7	1	1	2	8.5	0	1	1
163458	312.4	1014.4	1.38	805.8	308.4	1037.2	3	3	1	2	2	84.1	0	31	1	1	25	1	55.4	50	13.3	17.7	2	2	2	7	0	3	2
163727	171.2	1180.8	10.98	1263.6	281.82	1040.6	3	3	1	2	2	87.7	0	48	1	1	25	1	619.4	48.2	13.4	19.1	2	1	1	5	0	1	1
163822	396.4	1057.8	17.4	987.4	360.2	950.8	3	3	1	2	2	10.7333	1	42	2	1	25	1	18058	54.9	12.1	16.2	1	1	2	11	0	1	1
163860	118.8	1047.2	5.6	1067.6	218.4	1202.6	3	3	1	2	2	83.9	0	60	1	1	1	1	3.7	45.3	14	22.4	1	1	2	6	0	1	1
163863	394.6	732.8	241.2	873.8	1279.8	770	6	3	2	1	2	45.5667	0	20	1	1	25	1	3274	41.6	12.9	8	1	1	1	4.2	0	3	2
163881	223.38	1103.2	881.2	847.8	900.8	1182.8	6	3	2	2	2	84.8667	0	57	2	1	1	1	0	43.2	13.2	19.4	1	1	2	13	0	3	2
163976		735.2	636.8	546.8	1497.2	808.8			2	2	1	89.8667	0	58	1	0	25	1	6546	44.3	13.4	10	1	1	1	4.5	0	1	1
163987	808.6	1511.6	764.4	1391.2	869.4	1512.2	8	4	2	2	2	80.7333	0	65	1	0	25	1	8496	43.3	13.3	21.1	2	1	2	13	0	1	1
164030	235.6	948	50	486.6	270.4	915.8	3	3	1	2	1	35	1	52	1	1	25	2	72468	43.5	13.2	48.7	2	2	2	13	0	3	2
164033	451.8	566.2	124.8	890	1093.8	582.4	6	3	2	1	2	79.4	0	71	1	0	25	1	1622	44.1	12.2	16.3	1	1	1	3	0	1	1
164098	706.8	648.2	221.86	394.84	674.4	603.8	8	4	2	1	1	17.4667	1	67	1	1	25	1	1627	36.7	13.7	7.5	2	1	2	6	0	3	2
164142	288.7	1164	270.4	1239	1139.2	959.6	6	3	2	2	2	88.6667	0	52	1	1	25	1	3641	49.5	13.7	14.7	2	2	1	4.5	0	2	2
164148	355.14	1273.6	154.4	529.2	348.26	1155.2	6	3	2	2	1	82.4333	0	65	1	1	1	1	14.8	43.8	14.8	15.8	2	1	2	6.5	0	1	1
164316	230.2	693.2	28.64	152	372.04	595.6	3	3	1	1	1	87.7	0	49	1	1	1	1	2.4	46.4	14.1	15.4	1	1	1	2	0	1	1
164398	1200.8	903.6	272.66	580.4	1631.6	733.6	8	4	2	2	1	77.4667	0	54	1	1	25	1	299.3	49.5	15.1	13.1	2	1	2	6	0	1	1
164408	483.6	903.4	132.2	771.6	648.8	870.4	8	4	2	2	2	90.2667	0	43	1	1	25	1	7456	45.9	13.9	26.3	1	1	1	2.5	0	1	1
164410	1252.4	568.4	612.86	362	1441.6	227.2	8	4	2	1	1	54.4333	0	74	1	1	25	1	630.3	46.5	14.4	31.5	1	1	1	4	0	1	1
164449	301.88	434.38	57.4	318.2	305	327.6	3	3	1	1	1	74.4333	1	52	2	1	1	1	16.9	42.1	13.2	17.7	1	1	2	6	0	1	1
164453	518.8	378.6	131.8	431.8	472.4	350.42	8	4	2	1	1	68.7	0	69	2	1	25	1	2374	51.6	13.2	13.46	2	1	1	5	0	1	1
164682	751.2		242.36		1452.6		8	4	2			88.0333	0	44	1	1	25	1	3459	41.8	13.1	15	1	1	2	9	0	1	1
165058	398.02	527.6	662.8	450.2	777.6	713.6	6	3	2	1	1	81.2667	0	31	1	1	25	1	8485	44.2	14.2	11.5	1	1	2	8	0	1	1
165138	643.4	881.4	253.6	1215	784.4	735.6	8	4	2	2	2	38.7667	1	76	1	0	25	1	70.5	41.3	12.5	12.7	1	1	2	16	0	1	1
165201	609.2	1206.4	11	856.8	612	1111.8	4	4	1	2	2	20.2667	0	26	2	1	25	1	121000	50.8	14.2	10.8	2	2	2	10	0	3	2
165262	90.4	923	50	1016.2	403.8	845	3	3	1	2	2	87.7333	0	62	1	0	1	1	3.4	43.3	14.3	10.8	1	1	2	7	0	1	1
165338	393.68	713.4	239.2	630.8	685	719.2	6	3	2	1	1	87.7	0	70	1	1	1	1	11.1	40.6	14.1	15.2	1	1	1	5	0	1	1
165398	864.6	1150.8	696.6	1049.8	1187.6	1159.8	8	4	2	2	2	88.0667	0	35	1	1	1	1	1.6	49.2	13.2	14.5	1	1	2	8	0	2	2
165417	704.6	491.5	150.6	627.8	1016.8	704.8	8	4	2	1	1	16.1333	1	60	1	1	25	1	3046	42.8	12.9	12.2	2	2	1	4	0	2	2
165667	543.4	609	453.9	524.8	508.2	550.6	8	4	2	1	1	86.6	0	56	1	1	1	1	1.8	42.8	13.3	8.1	1	1	1	3.5	1	1	1
165814	868.8	1057.6	136.8	928.2	1336.2	843.2	8	4	2	2	2	9.96667	1	45	1	1	25	1	2289	42.9	15.5	10.3	1	1	2	14	0	2	2
165877	535.8	516.76	172.8	642.4	778.8	484.94	8	4	2	1	1	86.4333	0	52	2	1	25	2	662	38.5	15	18.1	1	2	1	3.5	0	2	2
165981	1188.6	633.6	572.4	328.88	1142.8	615.8	8	4	2	1	1	38.5	0	35	1	1	1	1	0	47.8	13.1	14.6	2	1	2	6	0	1	1
166139	188	518.8	125.8	532.58	893.2	361.7	6	3	2	1	1	79.3	0	35	1	1	25	1	1761	46.5	14	10.6	2	1	1	1.5	0	1	1
166213	663.2	744.6	53.4	934.4	779.6	832.2	4	4	1	2	2	16.5	1	49	1	1	1	1	11.4	42	13.6	12	1	1	1	2	0	1	1
166250	537.68	570.86	139.6	741.2	829	693.8	8	4	2	1	1	85.4	0	36	1	1	25	1	5659	50.7	13	17.8	2	1	2	7.5	0	1	1
166252	1213.6	762.4	735.2	552.8	1002.4	699.2	8	4	2	2	1	66.2333	1	47	1	1	1	1	11.9	45.3	14.2	29	2	2	1	4	0	2	2
166313	892.4	975.6	285.02	1015.2	1089.2	1242.4	8	4	2	2	2	9.1	1	57	1	1	1	2	15.9	33	14.6	26.43	2	1	2	8	0	1	1
166363	103.6	481.6	4.8	1084	145.4	791.2	3	3	1	1	2	85.8333	0	54	1	0	1	1	2.8	46.2	13.6	16.39	1	1	1	4	0	1	1
166534	281.08	567.22	162.8	854.8	478.4	719.8	6	3	2	1	2	78.9	0	39	1	1	1	1	3.2	49.1	13.5	13.8	1	2	1	2.2	0	2	2
166753	268.8	461.52	9.2	621.2	581.6	687.6	3	3	1	1	1	87.9	0	60	1	1	1	1	4.2	44.6	0	12.9	1	1	1	3	0	1	1
166835	333.6	510	36.4	400.8	876.8	711.6	3	3	1	1	1	84.9667	0	43	1	1	25	1	2523	44.6	13.2	13.7	2	2	1	2.2	0	2	2
166880	343.44	968.4	23.2	180.4	313.04	891.8	3	3	1	2	1	20.5667	1	52	1	1	25	2	165.4	0	14.7	18.8	1	1	2	8	0	1	1
166987	806.533	1085.6	327.333	532.4	492.2	940.4	8	4	2	2	1	16.8	1	26	1	1	25	1	413.2	0	13.9	11.4	2	2	2	12	1	3	2
167321	749.2	1013	591.2	617.2	778	932	8	4	2	2	1	24.1667	1	61	1	0	25	1	50.1	45.2	12.4	17.9	1	2	2	10.5	0	3	2
167369	477	250.2	186.4	190	1163.2	300.34	8	4	2	1	1	87	0	60	1	1	25	2	615.1	43.8	14.2	26.9	2	2	1	3.5	0	2	2
167474	389.44	1417.6	92	1296.2	490.76	1287.6	3	3	1	2	2	8.8	0	37	2	1	25	1	4480		12	15	2	2	2	21	0	2	2
167527	266.66	775.4	152.4	713.6	307.6	867.8	6	3	2	2	1	73.1333	0	72	1	0	1	1	5.6	41.9	11.3	15	1	1	2	5.5	0	1	1
167707	293.94	461.8	202.6	321.8	333.8	435.2	6	3	2	1	1	48.4	0	54	2	1	25	1	485.9	46.8	12.5	13.2	1	1	1	4	0	1	1
167892	265.24	673.2	174	587.6	852.8	671.2	6	3	2	1	1	84.1667	0	42	1	1	1	1	11.5	39.8	14.4	19	2	1	1	3	0	1	1
167965	501.8	838.8	85	552.4	414.8	709.4	4	4	1	2	1	34.0333	1	47	1	0	25	1	3515	43.9	13.8	17	1	2	1	5	0	2	2
168034	420.8	1177.6	80.4	800.32	761.6	1129	3	3	1	2	2	77.4333	0	50	1	1	1	1	10.8	38.3	12.8	14	1	1	2	10.5	0	1	1
168166	137.4	1299.6	15.2	626	178.6	1224.6	3	3	1	2	1	18.1	1	37	1	1	1	1	0.6	42	12.9	19	1	1	2	10.5	0	1	1
168181	644.2	781.8	353.8	778.4	788.6	735	8	4	2	2	2	23.7333	1	53	1	1	1	1	15.8	43.5	12.4	11	2	1	1	5	0	1	1
168225	298.84	824.2	149.6	802	415.62	902.4	6	3	2	2	2	82.3667	0	53	1	1	25	1	1511	38.1	12.3	10	1	2	2	9	0	3	2
168233	432.8	734.8	25	160	430.76	633.6	3	3	1	1	1	80.2333	0	38	1	1	25	1	8179	45.9	13	17	2	1	1	5	0	1	1
168477	295.6	850.4	143.6	663.4	1142.6	832.4	6	3	2	2	1	82.7	0	54	1	1	1	1	16.3	45.9	12.8	9	1	1	2	11	0	1	1
168485	953.2	1655.2	190.8	612	666	1469.2	8	4	2	2	1	10.7333	1	65	2	1	25	1	28987	41.8	12.5	16	1	2	2	7	1	3	2
168633	805.2	899.6	110	636	898.2	1008.8	4	4	1	2	1	9.3	1	51	1	1	1	1	21.9	38.9	13.4	9	1	1	2	12	0	3	2
168810		381.8	348	697	1231.8	364.2			2	1	1	83.6667	0	65	1	1	25	1	430.7	43.1	11.2	10	1	1	1	2	0	1	1
169020	170.4	1102.4	29.94	519	219.4	1026.8	3	3	1	2	1	26.1667	1	32	1	1	1	1	8.5	41.4	12.3	17	1	1	2	13	1	3	2
169144	368.04	1084.4	24.4		544.6	976	3	3	1	2		25.1333	0	27	1	1	1	1	0	43.1	12.2	17	1	1	2	13	1	3	2
169180	594.2	1185.8	201	1217	542.6	1148	8	4	2	2	2	24.2	1	35	1	1	25	1	20164	42	13.8	14	2	1	2	10.5	0	1	1
169243	434.2	1370.8	43.36	1245.2	457.4	1220.8	3	3	1	2	2	78.1333	0	37	2	1	25	1	121000	40.1	11.6	32	1	1	2	17	0	1	1
169268	646	985.4	28.2	908.8	1072.6	1173.6	4	4	1	2	2	82.7	0	35	1	1	1	1	8.1	40.3	11.5	5	1	1	1	3	0	1	1
169430	173.4	1329.6	39.8	438.4	139.8	1123.4	3	3	1	2	1	76.7333	0	58	1	1	1	1	2.3	46.4	11.4	16	1	1	2	10	0	1	1
169472	1201.4	1431.2	133.36	768	1132	1211.2	8	4	2	2	2	15.2667	1	46	1	1	25	1	1880	39	12.4	12	2	1	2	18	1	3	2
169570	527.6	984	178.6	807	462	715.2	8	4	2	2	2	29.5	1	62	2	1	25	1	179.1	36.8	12.8	22	2	1	2	9	0	1	1
169875	363.44	658.4	64	1072.8	413.96	836.8	3	3	1	1	2	42.9333	1	44	1	1	1	1	8.5	46	10.5	7	2	1	1	4	0	1	1
169958	209.2	699.8	155.6	939.8	199.6	744.4	6	3	2	1	2	55.1667	1	60	1	1	1	1	13.5	40.4	12.6	16	2	1	1	5	0	1	1
170067	1297	710	476.38	744	1342.6	748.4	8	4	2	1	1	19.2	1	40	1	1	25	1	14779	40.8	12.3	13	1	2	2	10	0	3	2
170068	490	1034	27.68	631.2	622	997.2	4	4	1	2	1	6.5	1	42	1	1	25	1	9183	69.4	11.9	10	1	2	2	12	0	1	1
170081	535.2	742.8	128.4	461.2	472.2	734.2	8	4	2	2	1	84.2	0	37	1	1	1	1	23.5	39.3	13.8	16	2	1	2	8	0	1	1
170188	441.2	775.6	465.4	816.6	486	835.2	6	3	2	2	2	83.1	0	65	2	1	1	1	4.2	46.6	12	18	1	1	2	8	0	1	1
170188	141.2		113.4		128.4	285.2	6	3	2			72.9	0	64	2	1	1	1	4.2	46.6	12	18	1	1	2	6	0	1	1
170235	455.6	1232.8	93.2	861.6	366.6	1020.8	3	3	1	2	2	7.66667	1	43	1	1	25	1	29.2	42.1	11.8	17	1	2	2	6	1	3	2
170240		804.2	785.2	750.6	1188.4	807.4			2	2	2	53.0333	1	37	1	1	25	1	2821	47.9	12.5	15	2	1	1	3	0	1	1
170353	409.94	942.6	182.4	837	984.6	964.8	6	3	2	2	2	46.6333	1	66	2	1	25	1	645.4	29.8	13.8	8	2	1	2	8	0	1	1
170389	447.6	386.4	27.64	360	544.4	423.6	3	3	1	1	1	70.7333	0	71	2	1	25	1	483.3	44.6	12.1	16	1	1	1	3.5	0	1	1
170526		689.4	403.6	504.8		571.8			2	1	1	72.9333	0	55	1	1	1	1	4.43		12.3	14	1	1	2	6	0	1	1
170854	273.48	680	24.96	351	183.8	758.2	3	3	1	1	1	83.1333	0	53	1	1	1	1	0	58	11.2	12	1	1	2	10.5	0	1	1
170943	589.2	1217	340.8	1066.2	1278.4	1158.4	8	4	2	2	2	79.5	0	41	1	1	25	1	14579	46.2	13.1	25	1	1	1	5	0	1	1
170979	304.32	1252	2.76	1239.2	284.8	1064.8	3	3	1	2	2	7.13333	1	66	1	1	1	1	5.4	40.6	13.2	14	2	1	2	11.5	0	1	1
171057	491.06	431.2	35.8	367.2	355.52	426.38	4	4	1	1	1	25.3	1	48	1	1	25	1	1549	43.9	12.2	7	2	2	1	4	0	2	2
171170	681.2	890.8	52.8	573.4	790.6	881.4	4	4	1	2	1	11.2667	1	30	1	1	25	1	57802	39.3	12.4	11	1	1	2	10	0	1	1
171183	1053	1079.4	10.2	686.6	1317	1190	4	4	1	2	1	80.0333	0	48	1	1	1	1	2.7	49.6	11.6	16	2	1	2	7	0	1	1
171188	545.4	1278	283.92	900	1120.8	1295.2	8	4	2	2	2	75.3667	0	62	1	1	1	1	2.7	41.7	12.1	7	1	1	2	13	0	1	1
171304	506.2	614.22	16	448	476.2	703.6	4	4	1	1	1	47.2667	1	13	1	0	25	1	24162	50.6	11	38	1	2	2	11	0	3	2
171414	500.2	1168	78.56	1040.8	662	954.4	4	4	1	2	2	7.43333	1	51	1	1	25	1	33285	38.7	12.2	19	2	1	2	12	1	3	2
171572	1237.8	655.6	1155.6	829.4	1472.8	751.6	8	4	2	1	2	80.1	0	68	1	1	25	1	47473	45.2	10.8	13	2	1	2	10	0	1	1
171595	306.98	1166.8	31.82	1211.4	271.2	1367.8	3	3	1	2	2	27.2333	0	35	1	1	1	1	0.6	41.9	11.7	11	1	1	2	15	0	1	1
171676	461.2	406.8	49.4	428.6	392.9	530.6	4	4	1	1	1	43.5333	0	45	2	1	25	1	36835	38.8	12.3	13	1	1	2	9	0	3	2
171743	532.8	1040.6	657.4	1569.8	869.8	1269.6	8	4	2	2	2	79.8667	0	33	1	1	25	1	32828	47.9	12	19	2	2	2	11	0	3	2
171955	1418	930	659.6	1100.6	1459.6	1160.8	8	4	2	2	2	8.03333	1	44	1	1	25	1	121000	45.5	11.4	15	2	2	2	12	0	3	2
172013	306.8	821.2	50.2	877.8	228.8	904.2	3	3	1	2	2	53.3	0	45	1	1	25	1	33.1	47.3	12.9	14	1	1	2	7	0	1	1
172029	478.2	512.98	16.4	819.2	477.88	457.44	4	4	1	1	2	71.2333	0	40	1	1	25	1	25.5	48.4	11.1	10.5	1	1	2	6	0	1	1
172141	370.72	645.2	18.8	619.6	313.62	799	3	3	1	1	1	71.5667	1	38	2	1	25	1	1934	50.9	11.9	13.2	2	1	2	9	0	1	1
172291	420	603.2	54.2	957	411.26	923.8	3	3	1	1	2	12.4	1	49	1	1	25	1	121000	43.9	11.8	14.7	1	2	2	15	1	3	2
172382	661.4	1138.8	84	1139	684.2	1311	4	4	1	2	2	16.9	1	50	2	1	25	1	2014	40.5	12.1	12.3	1	2	2	13	0	3	2
172598	1247.8	577	895.8	730	1182.8	788.8	8	4	2	1	1	35.0667	1	49	1	1	1	1	5.2	48.3	13.5	12.4	1	2	2	8	0	3	2
172639	393.8	601.6	13.8	910.2	483.6	646.2	3	3	1	1	2	79	0	57	1	1	25	1	136.4	47.1	11.6	16.5	1	1	1	2	0	1	1
172702	524	442.4	38.8	435.6		553.2	4	4	1	1	1	72.0667	0	26	1	1	25	1	3000	46.3	11.8	14.5	1	1	1	5	0	1	1
173071	420.42	565.6	316.52	652.6	500	597.2	6	3	2	1	1	77.9	0	51	1	1	25	1	161.1	42.5	12.3	9	2	1	1	4	0	1	1
173150	277.2	767.2	215.22	925.6	569.4	1006	6	3	2	2	2	71.7667	0	33	1	1	1	1	15.15	47.5	11.1	15.1	1	1	1		0	1	1
173180		834.4	176.8	808.2	679.2	552.6			2	2	2	54.3667	0	58	1	1	1	1	1.9	42.9	11.6	16	1	1	1	3.3	0	1	1
173224	212.68	731.6	518.8		643.8	801.4	6	3	2	1		75.4	1	70	1	1	1	2	1.8	48.7	11.2	147	1	1	2	8	0	1	1
173467	584.8	1084.8	583	1438.4	1092.4	1081.4	8	4	2	2	2	79.7667	0	41	1	1	25	1	7910	43	12.7	7.2	2	1	2	6	0	1	1
173754	188.2	520.58	165.4	842	436.8	831.6	6	3	2	1	2	78.1667	0	48	1	1	25	1	393.4	40.2	13.1	14.4	1	1	1	4	0	1	1
173780	433.24	168	40.6	192.42	659.4	388.92	3	3	1	1	1	71.8	0	38	2	1	25	1	1694	42	12.9	16.5	1	1	1	3	0	1	1
173825	126.4	948.4	60.2	1330.4	340.86	1033.6	3	3	1	2	2	34.7	0	34	1	0	25	1	663.3	47.2	10.8	16.2	1	1	1	1.8	0	1	1
173923	575.6	734.8	244.8	874.4	777.6	935.8	8	4	2	1	2	57.0333	0	40	1	1	1	1	8.1	47.4	11.9	50.6	2	1	1	5	0	1	1
173981	428.6	617.2	231.2	579.4	429.4	645.4	6	3	2	1	1	73.6	0	58	1	1	25	1	75.3	41.9	12.4	24.1	1	1	1	5	0	1	1
173986	454.94	394	100.4	443.96	454.4	617.6	3	3	1	1	1	24.9333	1	69	1	1	1	2	2	37.7	13.3	7.4	2	1	1	3	0	1	1
174023	908.4	686	99.2	942.4	954.4	749.4	4	4	1	1	2	23.4	1	60	1	1	25	1	37.8	41.1	13.1	13.8	1	1	2	8	0	1	1
