# Supplementary material for: Distinct patterns and prognostic values of tumor-infiltrating macrophages in hepatocellular carcinoma and gastric cancer
Source: J Transl Med. 2017 Feb 15;15:37. doi: 10.1186/s12967-017-1139-2 (PMC5312581; doi:10.1186/s12967-017-1139-2)
Supplement: Supplementary file 3 — Additional file 3. The original data of GC cohort with clinicopathological variables. [file 12967_2017_1139_MOESM3_ESM.xlsx]

## Sheet: Final data_GC
PatientNum	CD169_N	CD169_T	CD204_N	CD204_T	CD68_N	CD68_T	CD204_TG	CD169_TG	CD169_CD204_TG	CD68_TG	CD68_NG	OS	Death	Age	Gender	Tumor_size	Tumor_size_G	Tumor_depth_pT	pT_G	Lymph_node_metastasis_pN	pN_G	TNM_stage	TNM_G	Histological_grade	Histology_G
33507		245.02		417.6		1202.6	4	1	4	2		109.933	0	62	2	5	2	4	2	2	2	3B	2	3	2
165261	200.12	835		693.6	114.4	406.04	4	2	8	1	1	23.4	1	62	1	7	2	4	2	2	2	3B	2	3	2
300352	268.1	193.6	0	120.4	156.2	603.6	3	1	3	2	1	121.033	0	58	1	2	1	1	1	0	1	1A	1	3	2
300401	549.2	569.2		285.06		198	3	2	6	1		27.1667	0	65	1	5	2	4	2	3	2	3C	2	3	2
300470				248.94		830.4	3			2		0.733333	0	28	1	6	2	3	1	3	2	3B	2	3	2
300870	172.08	764	3.04		224.02	544.8		2		1	1	100.867	0	42	2	3	1	1	1	0	1	1A	1	2	1
301049	156.8	72	1.46	513.32	170.6	643.7	4	1	4	2	1	7.13333	1	60	1	7.5	2	4	2	2	2	3B	2	3	2
301133	460	700.6	0	389.56	133.2	375	4	2	8	1	1	24.9667	1	53	1	6	2	4	2	3	2	3C	2	3	2
301422	1.32743	893.805	114.794	718.186	1180.97	392.478	4	2	8	1	2	77.9667	1	64	1	2.5	1	2	1	2	2	2B	1	3	2
301461	100.6	318.24	0	83	95	757.6	3	1	3	2	1	7.4	1	43	2	6.5	2	4	2	3	2	3C	2	3	2
301845	69.6	1500.7	0	239.2	73.6	929.4	3	2	6	2	1	39.7333	0	46	2	4	1	3	1	2	2	3A	2	3	2
303160	55.4348	15	0	42.4	17	310.2	3	1	3	1	1	26.2667	1	53	2	5	2	4	2	2	2	3B	2	2	1
303508	35.9783	2.21239		339.084	250	116.978	3	1	3	1	1	6.53333	1	45	2	4	1	4	2	3	2	3C	2	2	1
303664	221.5	865.044		787.663	892.035	226.326	4	2	8	1	2	91.7333	0	74	1	4.5	2	4	2	1	1	3A	2	2	1
303708	244.52	718.6	13	170.4	255.2	587.4	3	2	6	2	1	46.1333	0	46	1	6	2	4	2	1	1	3A	2	1	1
304097	34.0708	314.602		349.68	959.292	297.788	3	1	3	1	2	96.9	0	61	1	8	2	4	2	2	2	3B	2	3	2
304262	59.4	940	2.92	349.4	133.8	771.2	3	2	6	2	1	116.367	0	52	1	5	2	2	1	0	1	1B	1	3	2
305133	113.4	292.02	19.2	34.6	222.4	149	3	1	3	1	1	7.66667	1	62	1	15	2	4	2	3	2	3C	2	3	2
305449	327.9	182.66	0	138.4	298	226.4	3	1	3	1	2	42.4667	0	46	1	4	1	4	2	0	1	2B	1	2	1
305884	528.4	152.3	8.4	107.6	384.36	395.7	3	1	3	1	2	106.733	0	53	1	1	1	4	2	1	1	3A	2	2	1
306839	92	1120	0	240.4	75.2	1053.2	3	2	6	2	1	111.933	0	59	1	8	2	4	2	0	1	2B	1	3	2
306845	50.04	1380.7	0	420	163.2	1197.2	4	2	8	2	1	105.933	0	40	1	5	2	4	2	1	1	3A	2	3	2
306967	36.6957	161.062	45.9176	622.819	903.54	267.174	4	1	4	1	2	35.0667	1	65	1	8.5	2	4	2	2	2	3B	2	4	3
307073	28.94	641.2	0	250	105.2	591.6	3	2	6	2	1	114	0	52	1	3	1	4	2	2	2	3B	2	1	1
307645	37.913	16.3717	50.5093	877.132	511.062	543.043	4	1	4	1	2	9.93333	1	65	1	13	2	4	2	2	2	3B	2	3	2
307841			117.6	507.8		850.2	4			2		61.4	1	34	1	3.5	1	4	2	1	1	3A	2	3	2
307895	138.609	453.097		89.3627	697.788	278.457	3	2	6	1	2	28.7333	1	40	1	3	1	3	1	2	2	3A	2	3	2
308365	7.32609	41.1504		352.047	945.575	60.7826	3	1	3	1	2	12.9333	1	60	1	8	2	4	2	3	2	3C	2	3	2
308483	2.15217	55.3097		611.057	540.265	101.087	4	1	4	1	2	16.5333	1	59	1	10	2	4	2	2	2	3B	2	3	2
309186	440.4	535.2	2.84	30.84	113.6	923.2	3	2	6	2	1	19.2667	1	51	2	3.5	1	4	2	0	1	2B	1	4	3
310107	466	354.6	2.8	271.6	445.4	680.8	3	1	3	2	2	103.367	0	59	2	6	2	4	2	0	1	2B	1	1	1
311587	163.978	962.389		1089.06	1053.1	556.522	4	2	8	1	2	64.6667	1	65	2	5	2	3	1	1	1	2B	1	4	3
311947	23.1	339.26	13.4	180.4	153.8	473.56	3	1	3	1	1	15.4667	0	48	1	3	1	2	1	0	1	1B	1	2	1
311985	144	136		187.8	208.8	512	3	1	3	1	1	84.7333	0	59	1	5	2	3	1	1	1	2B	1	2	1
312056	106.37	310.619	297.864	722.919	966.814	491.739	4	1	4	1	2	24.9667	1	53	1	10	2	2	1	3	2	3A	2	2	1
312495	191.18	773.8	0	517.6	153.2	736	4	2	8	2	1	101.467	0	56	1	6	2	3	1	2	2	3A	2	3	2
312716		70.7965		123.624	347.345	347.345	3	1	3	1	2	84.5667	0	47	1	6	2	4	2	3	2	3C	2	4	3
313241	212.913	720.796	114.794	445.047	774.336	329.239	4	2	8	1	2	83.9	0	43	1	4	1	4	2	1	1	3A	2	3	2
313401	74.7826	180.088		23.6652	668.142	262	3	1	3	1	2	24.1	1	67	1	7	2	4	2	3	2	3C	2	3	2
314193	525.6	350.6	0	22.4	354.74	558.4	3	1	3	1	2	15.0333	1	53	1	10	2	4	2	3	2	3C	2	3	2
315029	90.6522	40.2655		520.988	878.761	497.609	4	1	4	1	2	86.3667	0	40	1	3	1	3	1	2	2	3A	2	3	2
315593		176.04		40.4		497.6	3	1	3	1		8.43333	1	62	2	3	1	3	1	1	1	2B	1	3	2
316383	448.88	631	27.2	473.8	307.28	632.2	4	2	8	2	2	29.8667	1	53	1	6	2	2	1	0	1	1B	1	2	1
316488	152.326	740.708		92.8948	1126.99	204	3	2	6	1	2	80.6333	0	72	2	5	2	4	2	1	1	3A	2	3	2
316751	211.348	590.708		1038.44	1023.01	228.065	4	2	8	1	2	76.6333	0	47	1	5	2	4	2	3	2	3C	2	3	2
319025		524		526		899.8	4	2	8	2		33.1667	0	50	1	7	2	4	2	3	2	3C	2	3	2
319170		673.2		162.6		608.66	3	2	6	2		15.4667	1	74	1	4	1	4	2	1	1	3A	2	3	2
319890	533.8	542.72	51	345.36	567.4	623.8	3	2	6	2	2	20.5667	1	42	1	5	2	3	1	3	2	3B	2	3	2
320605	251.84	573	33.12	281	262.92	759.6	3	2	6	2	2	27.9	1	67	1	4	1	3	1	0	1	2A	1	3	2
320999	400	344.28			456.75	428		1		1	2	18.8667	1	71	2	8	2	3	1	3	2	3B	2	4	3
322890		799.6		234.94		676.8	3	2	6	2		99.8333	0	44	1	3	1	3	1	0	1	2A	1	3	2
325287	404.52	307.76	8.82	219.04	389.82	481.2	3	1	3	1	2	25.1	1	66	2	6	2	4	2	3	2	3C	2	2	1
325330		972.18	0	534.4		678.6	4	2	8	2		96.3333	0	50	2	5	2	4	2	0	1	2B	1	3	2
326289		606.2		857.6		1116.4	4	2	8	2		99.1333	0	60	2	3	1	2	1	3	2	3A	2	3	2
326312	191.565	538.053		821.819	984.071	235.065	4	2	8	1	2	69.0667	0	67	1	3	1	4	2	3	2	3C	2	3	2
326772	17.7609	0.884956		300.23	193.805	371.913	3	1	3	1	1	16.9333	1	49	2	3	1	4	2	1	1	3A	2	3	2
327106	55.5217	45.1327		529.818	171.681	191.804	4	1	4	1	1	16.7	1	70	1	4	1	3	1	3	2	3B	2	2	1
327214	82.8261	103.097		330.854	373.009	160.783	3	1	3	1	2	22.7667	1	49	2	7	2	3	1	3	2	3B	2	3	2
328064	74.7826	381.858		510.992	798.23	432.522	4	1	4	1	2	68.7333	0	51	1	5	2	4	2	1	1	3A	2	4	3
329375	209.28	516.46	0	170	50.8	370.6	3	2	6	1	1	7.66667	1	60	2	4	1	4	2	0	1	2B	1	3	2
329632		1611.8				1057.2		2		2		85.7333	0	48	1	2	1	1	1	0	1	1A	1	3	2
329742	9.73451	157.08		611.057	921.681	393.363	4	1	4	1	2	70.7	0	65	2	7.5	2	3	1	3	2	3B	2	3	2
329854	232.38	329.24	33.52	315.18	226.4	530.26	3	1	3	1	1	17.6667	1	65	1	8.5	2	4	2	1	1	3A	2	2	1
330560	157.1	135.96	10.2	427.2	277.38	847.4	4	1	4	2	2	7.76667	1	58	1	7	2	3	1	3	2	3B	2	3	2
330576		119.98	16.72	131.4		993.4	3	1	3	2		86.7	0	62	2	5	2	4	2	1	1	3A	2	3	2
330841	348.16	2233.3	6.2	1683	203.4	2086.2	4	2	8	2	1	39.5	1	47	2	8	2	3	1	3	2	3B	2	3	2
331290		648.4		53.2		798.8	3	2	6	2		19.5667	0	76	2	7	2	4	2	2	2	3B	2	4	3
332919	23.5652	1.76991		485.066	457.522	236.478	4	1	4	1	2	13.6667	1	65	1	4	1	4	2	1	1	3A	2	3	2
333476		748.23		0		623.894	3	2	6	2		61.4667	0	37	1	6	2	4	2	3	2	3C	2	3	2
334324	20.0435	42.9204		492.731	795.575	509.348	4	1	4	1	2	67.3333	0	62	1	3.5	1	4	2	2	2	3B	2	3	2
334512		361.2		127.6	260	578.2	3	1	3	2	2	84.2333	0	60	1	8.5	2	4	2	3	2	3C	2	3	2
336165	166.065	243.805		26.4909	315.929	217.043	3	1	3	1	2	29.4667	1	73	1	4	2	3	1	3	2	3B	2	3	2
337367		488.18		98.2		655.2	3	2	6	2		89.5	0	54	1	6	2	4	2	0	1	2B	1	2	1
337639	58.1957	8.84956	107.73	141.285	218.584	310.913	3	1	3	1	1	22.8667	1	53	1	5	2	3	1	1	1	2B	1	3	2
337868	118.283	0		77.7067	200.885	432.63	3	1	3	1	1	17.3667	0	68	1	4	2	3	1	3	2	3B	2	3	2
338797	10.413	33.6283		505.093	440.708	424.283	4	1	4	1	2	22.2	1	60	2	5	2	4	2	1	1	3A	2	2	1
338899	766	814	2.88	70.4	319.48	228.3	3	2	6	1	2	27.7	0	63	1	3.5	1	4	2	3	2	3C	2	3	2
339610	192.92	1149.56		797.094	1352.65	343.363	4	2	8	1	2	67.0333	0	37	2	4	1	3	1	2	2	3A	2	3	2
339862	92.5	1.32743		118.326	250	177.957	3	1	3	1	1	13.3333	0	73	1	4.5	2	4	2	1	1	3A	2	3	2
340248	460.8	355.52		287.34		571.8	3	1	3	2		66.9667	1	64	1	8	2	4	2	1	1	3A	2	2	1
340383	89.7826	0.442478		117.62	128.761	146.348	3	1	3	1	1	21	0	48	2	4	1	3	1	2	2	3A	2	3	2
340885	115.652	8.40708		406.194	188.938	285.391	4	1	4	1	1	11.2333	1	58	1	3	1	4	2	1	1	3A	2	2	1
342607	146.903	762.832	0	111.262	914.159	914.159	3	2	6	2	2	48.9333	1	54	2	9	2	4	2	1	1	3A	2	3	2
343275	348.58	160.52		219.82	374.06	500.4	3	1	3	1	2	24.3	1	53	1	6	2	3	1	0	1	2A	1	2	1
344401	101.978	82.3009		10.5964	380.973	264.826	3	1	3	1	2	11.3667	1	46	2	2	1	4	2	3	2	3C	2	3	2
344778	38.9381	596.903		741.745	744.248	277.876	4	2	8	1	2	10.9667	1	76	1	6	2	4	2	3	2	3C	2	3	2
345250	444.8	919.4		617.6	250.2	574	4	2	8	2	1	13.5667	1	47	1	10	2	4	2	3	2	3C	2	3	2
345669		893.6	73.4	980.8	453.2	813.8	4	2	8	2	2	82.0333	0	49	1	5	2	4	2	0	1	2B	1	3	2
346042	262	1388.52	59.2	987	508.95	1269.2	4	2	8	2	2	73.1	0	60	1	7	2	3	1	1	1	2B	1	2	1
346067	214.86	722.6	5.6	487	133	808	4	2	8	2	1	103.067	0	63	1	3	1	3	1	1	1	2B	1	2	1
348458	382.82	1255.6	88.66	1034.4	251.66	1600	4	2	8	2	1	99.7333	0	64	1	4	1	4	2	0	1	2B	1	3	2
348530	934.4		22.4	326.64	557.6	810.2	3			2	2	7.5	1	70	1	10	2	4	2	3	2	3C	2	3	2
348794	229.4	181.88	0	80.8	213	706.2	3	1	3	2	1	96.4	0	51	1	3	1	4	2	2	2	3B	2	3	2
350925	444.8	1358.2	87.2	564	548.4	603.8	4	2	8	2	2	22.2	1	54	2	9	2	4	2	3	2	3C	2	3	2
351742	645	534	19.6	382.98	64.8	554.2	4	2	8	1	1	25.7	1	68	1	5.5	2	3	1	3	2	3B	2	3	2
355176	593.2	453	15.4	188	338.6	453.6	3	2	6	1	2	96.9	0	47	1	2.5	1	3	1	1	1	2B	1	3	2
364671		126.44	19.2	199.08		212.8	3	1	3	1		59.7667	1	59	2	5	2	4	2	1	1	3A	2	2	1
365611		779.4	37.28	833.4	122.4	751.8	4	2	8	2	1	36.3	1	61	1	6	2	4	2	3	2	3C	2	4	3
366837		573.2	3	169.2	231.22	411.66	3	2	6	1	1	87.3	0	76	1	6	2	2	1	3	2	3A	2	3	2
371869	199.72		9.2	210.4	38.8		3				1	83.2667	0	35	2	5	2	4	2	0	1	2B	1	4	3
372447	58	538		612.6	39.8	891.4	4	2	8	2	1	78.7333	0	64	1	4	1	2	1	0	1	1B	1	2	1
374058		332			116.4	259.34		1		1	1	0.9	1	74	1	3	1	4	2	0	1	2B	1	2	1
375936		1013.2		473.46		965.8	4	2	8	2		8.66667	0	51	2	12	2	4	2	3	2	3C	2	2	1
376519		636.4		318	258.6	734.8	3	2	6	2	2	80.9667	0	62	1	4	1	4	2	3	2	3C	2	3	2
376936		1329.1		466.42		923.6	4			2		5.3	0	60	1	15	2	4	2	3	2	3C	2	3	2
379136	760	317.84		334.4	452.2	426.4	3	1	3	1	2	12.1	1	52	2	5	2	4	2	3	2	3C	2	3	2
379646	277.84	136.96			208.6	570.8		1		2	1	8.1	1	66	1	5	2	3	1	1	1	2B	1	3	2
380057		649.06	0	441.2	142.4	1021	4	2	8	2	1	9.5	1	66	1	6	2	4	2	3	2	3C	2	3	2
380067			30.8	563.4	248	641.4	4			2	1	3.2	1	72	1	6	2	4	2	0	1	2B	1
380670	398.32	160.36	27.64	139.8	562.4	324.2	3	1	3	1	2	0.6	0	61	1	6	2	4	2	3	2	3C	2	2	1
380967		1111.68		535.4	99.6	654.8	4	2	8	2	1	19.5667	1	48	1	7	2	3	1	3	2	3B	2	3	2
381109		345	38.52	100	130.8	688.6	3	1	3	2	1	68.4667	0	76	1	4	1	4	2	1	1	3A	2	4	3
381163	584.6	259.36		276.4	446.6	571	3	1	3	2	2	56.4333	0	75	1	7	2	3	1	0	1	2A	1	2	1
381442	232.42	1176.28		404.4	118	513.6	4	2	8	1	1	59.7667	0	54	1	3.5	1	4	2	2	2	3B	2	2	1
383068	342.22	1402.82	7	645.4	220.2	1259	4	2	8	2	1	74.4	0	59	1	8	2	3	1	3	2	3B	2	3	2
385253		1397.38	85.86	1357	506.6	849.2	4	2	8	2	2	12.2	1	59	1	12	2	4	2	3	2	3C	2	3	2
385663		452	66.4	923.2	372.2	752.8	4	1	4	2	2	65.2	0	68	1	6	2	4	2	0	1	2B	1	2	1
385738		140.06	33.36	789.6		526.4	4	1	4	1		67.6333	0	59	1	5	2	4	2	3	2	3C	2	3	2
386009		997.2	25.38	859.4	173.6	1683.8	4	2	8	2	1	72.8	0	55	2	6	2	4	2	0	1	2B	1	3	2
386530	196.16	329.36	41.6	374.72	243.4	371.2	4	1	4	1	1	73.6667	0	76	1	3	1	4	2	2	2	3B	2
386892	474.12	654.2	55.6	473.42	390.46	732.8	4	2	8	2	2	66.9	0	56	1	3	1	4	2	1	1	3A	2	2	1
387114		1332.44			120	1099		2		2	1	66.7667	0	45	1	5	2	2	1	0	1	1B	1	3	2
387480		329.6	9.8	442	151		4	1	4		1	73.3333	0	74	1	3	1	2	1	0	1	1B	1	3	2
388076	229.64	639.2	20.36	1285.4	385.96	1571.6	4	2	8	2	2	14.4333	1	38	1	10	2	4	2	2	2	3B	2	3	2
388161		132.16		604.8	104.4	930.8	4	1	4	2	1	67.9333	0	46	2	5	2	4	2	2	2	3B	2	3	2
389731		519.4		323.28		617	3	2	6	2		65.1	0	67	1	5	2	4	2	1	1	3A	2	2	1
392021	304.04	477.2	8.44	630	241.62	599.6	4	2	8	2	1	21.8667	1	62	1	6	2	4	2	3	2	3C	2	3	2
392264	652.4	503.68	174.2	406.8	695.8	888.8	4	2	8	2	2	61.7333	0	54	1	7	2	4	2	3	2	3C	2	3	2
392915	241.52	90.16	30.84	667.2	358.04	1098.6	4	1	4	2	2	66.8333	0	56	2	4	1	3	1	0	1	2A	1	3	2
393119		123.7	3.12	418	157.6	490.86	4	1	4	1	1	25.3667	1	66	1	6	2	4	2	2	2	3B	2	3	2
393784		259.6	8.4	68.8	104	373.8	3	1	3	1	1	47.5667	0	63	1	8	2	4	2	0	1	2B	1	2	1
393977		516.16		89.6	210.6	557	3	2	6	1	1	20.1667	1	63	1	7	2	4	2	3	2	3C	2	3	2
394287	383.36	701.8	2.8	565.8	279.76	971.4	4	2	8	2	2	32.1667	1	35	2	5	2	4	2	2	2	3B	2	3	2
394392	412	208.4	5.6			372.6		1		1		32.2	1	68	2	6	2	3	1	2	2	3A	2	4	3
394879		908	55.6	524		784.6	4	2	8	2		18.6	1	78	1	12	2	4	2	3	2	3C	2	3	2
395004	315.58	212.26	21.06	230.2	395.78	696.6	3	1	3	2	2	49.5333	0	59	2	7	2	4	2	3	2	3C	2	3	2
395220		74	26	340.32		408.6	3	1	3	1		34.1333	1	35	1	4	1	4	2	2	2	3B	2	3	2
395239	297.68	385.26	2.88	449.56	193.2	416.18	4	1	4	1	1	38.0667	1	70	1	4	1	3	1	1	1	2B	1	2	1
